# Supplementary material for: Early risk stratification and temporal biomarker patterns of trousseau syndrome-related cerebral infarction in lung cancer
Source: Front Oncol. 2026 Jun 9;16:1833717. doi: 10.3389/fonc.2026.1833717 (PMC13286823; doi:10.3389/fonc.2026.1833717)
Supplement: Supplementary file 2 [file Table1.xlsx]

## Sheet: 病例组vs对照组敏感性分析
Variable	Type	Method	P-value	Significance
sex	Categorical	Chi-Square Test	0.37255859614378584
type	Categorical	Chi-Square Test	0.8223328737013259
smoke	Categorical	Chi-Square Test	0.5410637483813343
drink	Categorical	Chi-Square Test	0.8441884840038647
Diabetes	Categorical	Chi-Square Test	0.6541997824561612
Hypertension	Categorical	Chi-Square Test	0.06266391758713258
CHD	Categorical	Chi-Square Test	0.7992592544395056
stroke	Categorical	Fisher's Exact Test	1
ECOG	Ordinal	Mann-Whitney U Test	0.5167966041318822
grade	Ordinal	Mann-Whitney U Test	0.9788387602345648
Ki67	Continuous	Mann-Whitney U Test (Non-normal)	0.46352599899582303
age	Continuous	Mann-Whitney U Test (Non-normal)	0.16543566646198649
height	Continuous	Independent T-test (Equal Var: True)	0.3204354047024196
weight	Continuous	Mann-Whitney U Test (Non-normal)	0.535277441016832
BMI	Continuous	Mann-Whitney U Test (Non-normal)	0.21853113961199166
WBC	Continuous	Mann-Whitney U Test (Non-normal)	0.052283049508906186
RBC	Continuous	Mann-Whitney U Test (Non-normal)	0.2890371087539628
HB	Continuous	Independent T-test (Equal Var: True)	0.06270267230614623
PLT	Continuous	Mann-Whitney U Test (Non-normal)	0.24574646626000995
NEUT	Continuous	Mann-Whitney U Test (Non-normal)	0.05735784193093426
LYMPH	Continuous	Mann-Whitney U Test (Non-normal)	0.5707164700146969
MONO	Continuous	Mann-Whitney U Test (Non-normal)	0.010093423774582421	*
Eosinophil	Continuous	Mann-Whitney U Test (Non-normal)	0.6159217423100565
Basophil	Continuous	Mann-Whitney U Test (Non-normal)	0.7080693775961149
K	Continuous	Mann-Whitney U Test (Non-normal)	0.19961385114983554
Na	Continuous	Mann-Whitney U Test (Non-normal)	0.10219449265536261
Cl	Continuous	Mann-Whitney U Test (Non-normal)	0.05687058555076835
Ca	Continuous	Mann-Whitney U Test (Non-normal)	0.7961471417542404
P	Continuous	Independent T-test (Equal Var: True)	0.39662202776962807
Mg	Continuous	Independent T-test (Equal Var: True)	0.24555058691475234
Urea	Continuous	Mann-Whitney U Test (Non-normal)	0.7831865663831894
Creatinine	Continuous	Mann-Whitney U Test (Non-normal)	0.05069106568656867
Uricacid	Continuous	Independent T-test (Equal Var: False)	0.30372278574822853
ALT	Continuous	Mann-Whitney U Test (Non-normal)	0.1356035214991646
AST	Continuous	Mann-Whitney U Test (Non-normal)	0.1816324017788158
GGT	Continuous	Mann-Whitney U Test (Non-normal)	0.005382578647470927	**
ALP	Continuous	Mann-Whitney U Test (Non-normal)	0.8214328920675922
totalprotein	Continuous	Mann-Whitney U Test (Non-normal)	0.6673262199994396
Albumin	Continuous	Independent T-test (Equal Var: False)	0.013433900048433272	*
Globulin	Continuous	Mann-Whitney U Test (Non-normal)	0.030870212290301482	*
prealbumin	Continuous	Independent T-test (Equal Var: True)	0.7831166919452175
chE	Continuous	Independent T-test (Equal Var: False)	0.23489045297831104
TBIL	Continuous	Mann-Whitney U Test (Non-normal)	0.20010670195527014
DBIL	Continuous	Mann-Whitney U Test (Non-normal)	0.7416591450902117
IBIL	Continuous	Mann-Whitney U Test (Non-normal)	0.05840555421054982
TBA	Continuous	Mann-Whitney U Test (Non-normal)	0.1057212870928207
CHO	Continuous	Mann-Whitney U Test (Non-normal)	0.9555065516213365
TG	Continuous	Mann-Whitney U Test (Non-normal)	0.06880414566007398
HDL	Continuous	Mann-Whitney U Test (Non-normal)	0.2720691510589772
LDL	Continuous	Mann-Whitney U Test (Non-normal)	0.6425791521930608
GFR	Continuous	Mann-Whitney U Test (Non-normal)	0.03466970963328279	*
BNP	Continuous	Mann-Whitney U Test (Non-normal)	0.00043316636010768707	***
Tn	Continuous	Mann-Whitney U Test (Non-normal)	0.0012692437718548734	**
MB	Continuous	Mann-Whitney U Test (Non-normal)	0.5553999221179939
LDH	Continuous	Mann-Whitney U Test (Non-normal)	0.0046769854383187925	**
PT	Continuous	Mann-Whitney U Test (Non-normal)	0.002596762476410912	**
PTA	Continuous	Independent T-test (Equal Var: False)	0.010262089420650291	*
INR	Continuous	Mann-Whitney U Test (Non-normal)	0.004209494228953626	**
APTT	Continuous	Mann-Whitney U Test (Non-normal)	0.6798090358047363
Fibrinogen	Continuous	Mann-Whitney U Test (Non-normal)	0.6104667908323138
TT	Continuous	Mann-Whitney U Test (Non-normal)	0.5848855974250045
DD	Continuous	Mann-Whitney U Test (Non-normal)	6.474001097869202e-05	***
FDP	Continuous	Mann-Whitney U Test (Non-normal)	0.014750078705237014	*
AFP	Continuous	Mann-Whitney U Test (Non-normal)	0.9842169919386555
CEA	Continuous	Mann-Whitney U Test (Non-normal)	0.8771764277360194
CA125	Continuous	Mann-Whitney U Test (Non-normal)	0.00125654120596165	**
CA199	Continuous	Mann-Whitney U Test (Non-normal)	0.22278768693655415
CA153	Continuous	Mann-Whitney U Test (Non-normal)	0.007046866448423497	**
CA724	Continuous	Mann-Whitney U Test (Non-normal)	0.4736369981832076
NSCLC	Continuous	Mann-Whitney U Test (Non-normal)	0.009098136708728511	**
NSE	Continuous	Mann-Whitney U Test (Non-normal)	0.00048134695041544595	***
TPSA	Continuous	Mann-Whitney U Test (Non-normal)	0.5588204273579721
FPSA	Continuous	Mann-Whitney U Test (Non-normal)	0.5745777524557376
PSA1	Continuous	Mann-Whitney U Test (Non-normal)	0.9364245644846705
Pepsinogen1	Continuous	Mann-Whitney U Test (Non-normal)	0.9840305936314757
Pepsinogen2	Continuous	Mann-Whitney U Test (Non-normal)	0.7639707880964994
PG	Continuous	Mann-Whitney U Test (Non-normal)	0.9831126875838702
Ferritin	Continuous	Mann-Whitney U Test (Non-normal)	0.5857449124592385
CRP	Continuous	Mann-Whitney U Test (Non-normal)	9.281342655646411e-05	***
PCT	Continuous	Mann-Whitney U Test (Non-normal)	0.1381204091497975
IL6	Continuous	Mann-Whitney U Test (Non-normal)	0.010744135390790393	*
ESR	Continuous	Mann-Whitney U Test (Non-normal)	0.3663847092440886
