# Supplementary material for: Early risk stratification and temporal biomarker patterns of trousseau syndrome-related cerebral infarction in lung cancer
Source: Front Oncol. 2026 Jun 9;16:1833717. doi: 10.3389/fonc.2026.1833717 (PMC13286823; doi:10.3389/fonc.2026.1833717)
Supplement: Supplementary file 3 [file Table2.xlsx]

## Sheet: Sheet1
Variable	Type	Total	Control_n94	Fulminant_n36	P_Value	Median_Diff	Median_Diff_CI	Fold_Change	Adjusted_P_FDR
DD	Continuous/Ordinal	0.39 [2.41]	0.30 [0.46]	6.43 [10.02]	8.54624e-12	5.51003	(2.84, 9.64)	21.4333	7.69161e-10
CA125	Continuous/Ordinal	36.30 [128.70]	23.68 [36.55]	210.00 [505.08]	1.37271e-08	185.62	(133.75, 228.21)	8.86824	6.17719e-07
PT	Continuous/Ordinal	11.20 [1.60]	10.95 [1.25]	12.40 [2.00]	2.35792e-08	1.49998	(1.00, 2.00)	1.13242	7.07377e-07
SIRI	Continuous/Ordinal	1.67 [1.93]	1.27 [1.31]	3.21 [3.90]	8.25254e-08	1.68248	(1.07, 2.65)	2.52724	1.85682e-06
PTA	Continuous/Ordinal	97.70 [19.80]	101.65 [16.92]	84.00 [19.30]	2.64856e-07	-17	(-22.60, -10.90)	0.826365	4.76742e-06
CRP	Continuous/Ordinal	5.00 [11.87]	3.06 [6.99]	33.65 [52.24]	5.14349e-07	27.8321	(9.70, 43.30)	10.9967	7.08057e-06
LMR	Continuous/Ordinal	3.01 [2.11]	3.44 [2.04]	2.08 [1.25]	5.50711e-07	-1.29508	(-1.82, -0.83)	0.603844	7.08057e-06
AGR	Continuous/Ordinal	1.44 [0.42]	1.50 [0.41]	1.17 [0.34]	6.64358e-07	-0.340221	(-0.46, -0.21)	0.778066	7.47402e-06
FDP	Continuous/Ordinal	3.12 [20.65]	2.50 [2.38]	32.44 [48.35]	8.23823e-07	26.84	(14.77, 51.66)	12.976	7.62819e-06
INR	Continuous/Ordinal	1.01 [0.15]	0.98 [0.12]	1.12 [0.19]	8.47576e-07	0.12999	(0.08, 0.17)	1.14286	7.62819e-06
BNP	Continuous/Ordinal	102.00 [215.22]	70.55 [83.07]	353.00 [896.00]	1.04788e-06	283	(182.00, 667.00)	5.00354	8.57352e-06
Neutrophil count	Continuous/Ordinal	4.69 [3.42]	4.28 [2.06]	6.47 [4.61]	2.16631e-06	2.27998	(1.32, 3.60)	1.51345	1.62473e-05
NLR	Continuous/Ordinal	3.51 [2.45]	2.83 [1.86]	4.65 [3.99]	2.5918e-06	1.95584	(1.10, 2.89)	1.63956	1.79433e-05
Tn	Continuous/Ordinal	0.01 [0.03]	0.01 [0.00]	0.09 [0.12]	3.38662e-06	0.0819414	(0.03, 0.10)	9.3	2.11708e-05
Albumin	Continuous/Ordinal	39.05 [5.70]	39.55 [5.05]	35.05 [6.60]	3.52847e-06	-4.59995	(-6.30, -2.70)	0.88622	2.11708e-05
PIV	Continuous/Ordinal	363.89 [501.07]	300.63 [311.35]	712.82 [670.84]	4.86126e-06	336.071	(189.53, 499.76)	2.37111	2.73446e-05
Monocyte count	Continuous/Ordinal	0.48 [0.27]	0.43 [0.21]	0.64 [0.48]	5.20381e-06	0.199936	(0.11, 0.29)	1.45977	2.75496e-05
WBC	Continuous/Ordinal	6.94 [3.91]	6.62 [2.64]	8.94 [4.88]	6.14401e-06	2.40004	(1.35, 3.69)	1.34943	2.96094e-05
LDH	Continuous/Ordinal	258.00 [120.75]	211.00 [99.00]	365.00 [181.50]	6.25088e-06	141	(75.00, 215.00)	1.72986	2.96094e-05
NSCLC	Continuous/Ordinal	5.65 [9.87]	4.21 [3.50]	13.60 [27.34]	6.94017e-06	8.33005	(4.37, 16.42)	3.2304	3.12308e-05
Globulin	Continuous/Ordinal	27.85 [5.40]	26.80 [5.95]	29.70 [4.35]	0.000124945	3.52465	(1.80, 5.50)	1.10821	0.000535478
ChE	Continuous/Ordinal	6.95 [2.26]	7.20 [2.01]	5.55 [2.04]	0.000214467	-1.50001	(-2.20, -0.76)	0.770833	0.000877366
HB	Continuous/Ordinal	128.00 [24.00]	131.00 [23.22]	117.45 [25.25]	0.000933683	-12	(-19.00, -5.00)	0.896565	0.00349385
GGT	Continuous/Ordinal	23.00 [18.00]	20.00 [16.75]	28.00 [33.50]	0.000943452	8.99999	(4.00, 15.00)	1.4	0.00349385
CA153	Continuous/Ordinal	15.50 [26.58]	14.05 [13.71]	63.80 [148.15]	0.000970515	52.9049	(21.87, 170.45)	4.54093	0.00349385
IL6	Continuous/Ordinal	13.85 [28.46]	5.55 [7.17]	35.00 [28.65]	0.0010878	28.755	(8.77, 77.49)	6.30063	0.00376547
SII	Continuous/Ordinal	669.15 [631.16]	625.54 [537.29]	1004.88 [883.84]	0.00143889	331.519	(113.86, 540.41)	1.60643	0.00479629
GFR	Continuous/Ordinal	95.47 [13.71]	97.52 [10.80]	90.34 [10.54]	0.0017532	-6.14552	(-10.06, -2.55)	0.926305	0.00563528
Histological type	Categorical				0.00246104				0.0076377
NSE	Continuous/Ordinal	14.95 [13.05]	13.99 [9.31]	22.00 [13.10]	0.00258323	7.40003	(2.70, 12.10)	1.57199	0.00774969
Prealbumin	Continuous/Ordinal	225.00 [63.00]	233.00 [62.00]	184.50 [67.75]	0.00277127	-48	(-77.00, -17.00)	0.791845	0.00804562
Na	Continuous/Ordinal	141.00 [4.00]	141.00 [3.00]	139.00 [6.00]	0.00302147	-2.00008	(-4.00, -1.00)	0.985816	0.00849788
BMI	Continuous/Ordinal	23.21 [3.65]	23.40 [3.61]	22.26 [3.72]	0.00464754	-1.81174	(-3.06, -0.60)	0.951403	0.0126751
Mg	Continuous/Ordinal	0.94 [0.11]	0.94 [0.11]	0.90 [0.11]	0.00529905	-0.0500039	(-0.09, -0.02)	0.957672	0.0140269
RBC	Continuous/Ordinal	4.20 [0.80]	4.25 [0.79]	4.00 [0.74]	0.00970885	-0.299973	(-0.51, -0.06)	0.940071	0.0249656
Cl	Continuous/Ordinal	103.00 [5.00]	103.80 [3.00]	100.30 [5.55]	0.010052	-2.19997	(-3.60, -0.50)	0.966281	0.02513
Creatinine	Continuous/Ordinal	64.00 [15.00]	63.00 [14.75]	68.00 [14.35]	0.0122746	5.99997	(1.00, 11.00)	1.07937	0.0298572
TBA	Continuous/Ordinal	3.90 [3.40]	4.30 [3.50]	2.70 [2.55]	0.0195167	-1.69994	(-3.10, -0.30)	0.627907	0.0462238
K	Continuous/Ordinal	4.13 [0.51]	4.16 [0.44]	3.98 [0.63]	0.0344092	-0.170051	(-0.33, -0.01)	0.955529	0.079406
CA199	Continuous/Ordinal	11.70 [24.19]	11.47 [15.55]	26.92 [130.19]	0.0395612	12.8	(0.45, 40.65)	2.34597	0.0890128
Hypertension	Categorical				0.0412736				0.0906006
Weight	Continuous/Ordinal	65.00 [14.92]	66.00 [12.75]	60.00 [15.00]	0.0640745	-4.99996	(-8.50, 0.00)	0.909091	0.137303
Ferritin	Continuous/Ordinal	223.00 [269.90]	159.00 [278.00]	313.50 [332.50]	0.0759297	154.5	(-43.00, 351.20)	1.9717	0.158068
CA724	Continuous/Ordinal	2.57 [3.87]	2.26 [2.47]	4.19 [11.37]	0.0772779	1.24002	(-0.15, 4.07)	1.85354	0.158068
HDL	Continuous/Ordinal	1.09 [0.30]	1.11 [0.28]	0.98 [0.28]	0.10524	-0.0927868	(-0.20, 0.02)	0.887387	0.21048
PCT	Continuous/Ordinal	0.06 [0.10]	0.05 [0.09]	0.10 [0.08]	0.1238	0.0230256	(-0.01, 0.07)	2	0.242217
MB	Continuous/Ordinal	28.41 [18.70]	25.51 [10.97]	32.50 [14.29]	0.141349	6.99995	(-1.40, 18.30)	1.27401	0.270668
PepsinogenI	Continuous/Ordinal	85.50 [60.83]	78.64 [50.29]	173.00 [165.93]	0.195215	79.435	(-33.12, 300.60)	2.1999	0.366029
Height	Continuous/Ordinal	1.68 [0.12]	1.67 [0.12]	1.68 [0.11]	0.217975	0.0199679	(-0.01, 0.05)	1.00599	0.400362
Basophil count	Continuous/Ordinal	0.03 [0.02]	0.03 [0.02]	0.03 [0.03]	0.225264	3.3401e-05	(-0.00, 0.01)	1	0.405476
Ca	Continuous/Ordinal	2.24 [0.15]	2.25 [0.14]	2.23 [0.17]	0.252025	-0.0299762	(-0.07, 0.02)	0.991091	0.44475
PLT	Continuous/Ordinal	221.50 [83.25]	233.00 [76.25]	210.50 [110.25]	0.268879	-16.7847	(-45.00, 13.00)	0.903433	0.451709
Eosinophil count	Continuous/Ordinal	0.13 [0.18]	0.13 [0.15]	0.17 [0.24]	0.270767	0.0299755	(-0.02, 0.09)	1.30769	0.451709
P	Continuous/Ordinal	1.12 [0.22]	1.12 [0.22]	1.09 [0.20]	0.276233	-0.0400692	(-0.11, 0.03)	0.968889	0.451709
TG	Continuous/Ordinal	1.10 [0.59]	1.04 [0.57]	1.18 [0.51]	0.27753	0.110021	(-0.11, 0.32)	1.13397	0.451709
TPSA	Continuous/Ordinal	1.19 [1.57]	1.16 [1.55]	1.79 [1.15]	0.281064	0.484277	(-0.39, 1.28)	1.53879	0.451709
LDL	Continuous/Ordinal	2.63 [0.98]	2.66 [0.85]	2.55 [1.26]	0.302501	-0.179935	(-0.54, 0.19)	0.962335	0.477634
AST	Continuous/Ordinal	18.00 [8.00]	18.00 [7.50]	19.50 [8.75]	0.319955	1.00004	(-1.00, 4.00)	1.08333	0.496482
IBIL	Continuous/Ordinal	4.25 [2.93]	4.15 [3.18]	4.45 [1.92]	0.335393	0.399968	(-0.50, 1.20)	1.07229	0.511616
Lymphocyte count	Continuous/Ordinal	1.40 [0.64]	1.48 [0.76]	1.33 [0.56]	0.357025	-0.0799885	(-0.28, 0.09)	0.89527	0.535538
HALP	Continuous/Ordinal	70.48 [56.95]	70.52 [49.16]	65.46 [66.20]	0.366689	-8.18121	(-24.96, 9.60)	0.928139	0.541017
Sex	Categorical				0.385241				0.551899
PepsinogenII	Continuous/Ordinal	10.16 [6.16]	10.16 [4.65]	16.21 [16.67]	0.386329	5.16	(-3.35, 17.24)	1.59626	0.551899
APTT	Continuous/Ordinal	28.30 [4.50]	28.60 [4.12]	27.20 [4.90]	0.396654	-0.520052	(-1.80, 0.80)	0.951049	0.557795
FPSA	Continuous/Ordinal	0.26 [0.21]	0.26 [0.18]	0.31 [0.29]	0.427743	0.0619027	(-0.08, 0.23)	1.21569	0.580869
PepsinogenI/II	Continuous/Ordinal	8.41 [7.16]	7.33 [6.57]	11.84 [5.93]	0.434176	1.935	(-3.96, 7.61)	1.61706	0.580869
PAR	Continuous/Ordinal	2.63 [1.68]	2.63 [1.49]	2.64 [1.99]	0.438821	-0.197445	(-0.67, 0.34)	1.00146	0.580869
ESR	Continuous/Ordinal	12.50 [11.75]	11.50 [11.45]	14.00 [11.25]	0.438878	2.00005	(-6.00, 11.00)	1.21739	0.580869
CHO	Continuous/Ordinal	4.14 [1.26]	4.14 [1.27]	4.26 [1.54]	0.459849	-0.150022	(-0.55, 0.34)	1.02899	0.599803
Diabetes	Categorical				0.532901				0.685158
TT	Continuous/Ordinal	15.30 [3.10]	15.05 [3.30]	15.60 [2.05]	0.54939	0.299984	(-0.60, 1.20)	1.03654	0.696409
FPSA/TPSA	Continuous/Ordinal	0.19 [0.14]	0.19 [0.08]	0.17 [0.16]	0.570284	-0.0286594	(-0.11, 0.08)	0.894737	0.712855
PNI	Continuous/Ordinal	90.53 [33.21]	92.18 [28.30]	86.88 [51.99]	0.602864	-3.14451	(-13.95, 9.55)	0.942501	0.743257
Fibrinogen	Continuous/Ordinal	3.42 [1.46]	3.34 [1.36]	3.68 [2.11]	0.612948	0.130042	(-0.35, 0.66)	1.10015	0.745477
AFP	Continuous/Ordinal	2.67 [2.24]	2.62 [1.90]	3.13 [2.90]	0.627498	0.189371	(-0.62, 1.14)	1.19694	0.752997
ALT	Continuous/Ordinal	14.00 [10.00]	14.00 [9.00]	14.00 [12.00]	0.65001	0.999912	(-2.00, 4.00)	1	0.769749
Smoking history	Categorical				0.668773				0.774518
Ki67	Continuous/Ordinal	0.40 [0.40]	0.40 [0.50]	0.35 [0.40]	0.671249	-1.36473e-05	(-0.10, 0.10)	0.875	0.774518
DBIL	Continuous/Ordinal	3.40 [1.79]	3.35 [1.63]	3.45 [1.88]	0.691623	-0.100018	(-0.70, 0.40)	1.02985	0.787925
CHD	Categorical				0.736478				0.828537
TBIL	Continuous/Ordinal	7.78 [4.37]	7.72 [4.72]	8.05 [3.45]	0.766657	0.199929	(-1.10, 1.38)	1.04207	0.851841
TNM stage	Continuous/Ordinal	4.00 [1.00]	4.00 [1.00]	4.00 [1.00]	0.897444	3.13582e-05	(-0.00, 0.00)	1	0.984999
Uric acid	Continuous/Ordinal	246.00 [99.00]	246.00 [82.50]	244.00 [127.50]	0.951425	-0.999984	(-32.00, 34.00)	0.99187	1
CEA	Continuous/Ordinal	5.65 [36.05]	5.50 [32.82]	5.82 [50.30]	0.954736	0.0500233	(-2.52, 5.40)	1.05818	1
PLR	Continuous/Ordinal	162.13 [83.84]	155.26 [72.76]	165.99 [93.68]	0.973022	-0.411708	(-27.69, 27.55)	1.0691	1
ALP	Continuous/Ordinal	82.00 [34.50]	82.50 [26.75]	80.00 [55.75]	0.989237	4.70591e-05	(-10.00, 13.00)	0.969697	1
Total protein	Continuous/Ordinal	66.40 [6.95]	66.20 [6.82]	66.90 [6.77]	0.995695	5.10089e-05	(-2.40, 2.30)	1.01057	1
Drinking history	Categorical				1				1
Urea	Continuous/Ordinal	5.14 [2.46]	5.17 [1.95]	5.07 [3.07]	1	2.48828e-05	(-0.75, 0.80)	0.980658	1
Stroke history	Categorical				1				1
