# Supplementary material for: Early risk stratification and temporal biomarker patterns of trousseau syndrome-related cerebral infarction in lung cancer
Source: Front Oncol. 2026 Jun 9;16:1833717. doi: 10.3389/fonc.2026.1833717 (PMC13286823; doi:10.3389/fonc.2026.1833717)
Supplement: Supplementary file 4 [file Table3.xlsx]

## Sheet: Table2-SMD计算值
	Overall	Control	Fulminant	SMD	P_value	Test
N	130	94	36
Sex (%)
Female	53 (40.8)	41 (43.6)	12 (33.3)	0.213	0.3234	Fisher
Male	77 (59.2)	53 (56.4)	24 (66.7)
Histological type (%)
Adenocarcinoma	93 (71.5)	67 (71.3)	26 (72.2)	0.768	0.0032	Fisher
Squamous cell carcinoma	11 (8.5)	8 (8.5)	3 (8.3)
Small cell lung cancer/Neuroendocrine carcinoma	15 (11.5)	15 (16.0)	0 (0.0)
Others	11 (8.5)	4 (4.3)	7 (19.4)
Smoking history (%)
No	85 (65.4)	63 (67.0)	22 (61.1)	0.123	0.5424	Fisher
Yes	45 (34.6)	31 (33.0)	14 (38.9)
Drinking history (%)
No	109 (83.8)	79 (84.0)	30 (83.3)	0.019	1	Fisher
Yes	21 (16.2)	15 (16.0)	6 (16.7)
Diabetes (%)
No	115 (89.1)	84 (90.3)	31 (86.1)	0.131	0.5329	Fisher
Yes	14 (10.9)	9 (9.7)	5 (13.9)
Hypertension (%)
No	88 (67.7)	69 (73.4)	19 (52.8)	0.438	0.03541	Fisher
Yes	42 (32.3)	25 (26.6)	17 (47.2)
CHD (%)
No	118 (90.8)	86 (91.5)	32 (88.9)	0.088	0.7365	Fisher
Yes	12 (9.2)	8 (8.5)	4 (11.1)
Stroke history(%)
No	125 (96.2)	90 (95.7)	35 (97.2)	0.08	1	Fisher
Yes	5 (3.8)	4 (4.3)	1 (2.8)
TNM stage (median [IQR])	4.00 [3.00, 4.00]	4.00 [3.00, 4.00]	4.00 [3.00, 4.00]	0.018	0.8974	Wilcoxon
Ki67 (median [IQR])	0.4 [0.2, 0.6]	0.4 [0.2, 0.7]	0.35 [0.2, 0.6]	0.137	0.6712	Wilcoxon
Height (median [IQR])	1.68 [1.60, 1.72]	1.67 [1.60, 1.72]	1.68 [1.62, 1.73]	0.261	0.218	Wilcoxon
Weight (median [IQR])	65.00 [56.08, 71.00]	66.00 [58.25, 71.00]	60.00 [55.00, 70.00]	0.297	0.06407	Wilcoxon
BMI (median [IQR])	23.21 [21.48, 25.13]	23.40 [21.84, 25.45]	22.26 [19.82, 23.54]	0.502	0.004648	Wilcoxon
WBC (median [IQR])	6.94 [5.80, 9.71]	6.62 [5.53, 8.17]	8.94 [7.17, 12.05]	0.828	6.144e-06	Wilcoxon
RBC (median [IQR])	4.20 [3.84, 4.64]	4.26 [3.92, 4.71]	4.00 [3.74, 4.48]	0.541	0.009709	Wilcoxon
HB (median [IQR])	128.00 [116.00, 140.00]	131.00 [119.28, 142.50]	117.45 [106.50, 131.75]	0.67	0.0009337	Wilcoxon
PLT (median [IQR])	221.50 [185.00, 268.25]	233.00 [189.75, 266.00]	210.50 [178.00, 288.25]	0.19	0.2689	Wilcoxon
Neutrophil count (median [IQR])	4.69 [3.62, 7.05]	4.28 [3.49, 5.55]	6.47 [5.10, 9.72]	0.91	2.166e-06	Wilcoxon
Lymphocyte count (median [IQR])	1.40 [1.16, 1.80]	1.48 [1.16, 1.92]	1.33 [1.19, 1.75]	0.244	0.357	Wilcoxon
Monocyte count(median [IQR])	0.48 [0.36, 0.63]	0.44 [0.33, 0.54]	0.64 [0.48, 0.95]	0.981	5.204e-06	Wilcoxon
NLR (median [IQR])	3.51 [2.20, 4.65]	2.83 [2.04, 3.90]	4.65 [3.38, 7.37]	0.708	2.592e-06	Wilcoxon
PLR (median [IQR])	162.13 [118.10, 201.94]	155.26 [121.57, 194.33]	165.99 [111.94, 205.62]	0.067	0.973	Wilcoxon
LMR (median [IQR])	3.01 [2.25, 4.37]	3.44 [2.58, 4.62]	2.08 [1.57, 2.82]	1.016	5.507e-07	Wilcoxon
PIV (median [IQR])	363.89 [198.73, 699.80]	300.63 [175.63, 486.98]	712.82 [400.60, 1071.43]	0.697	4.861e-06	Wilcoxon
HALP (median [IQR])	70.48 [45.36, 102.32]	70.52 [51.54, 100.70]	65.46 [39.95, 106.15]	0.207	0.3667	Wilcoxon
SII (median [IQR])	669.15 [491.06, 1122.22]	625.54 [473.97, 1011.26]	1004.88 [610.59, 1494.43]	0.376	0.001439	Wilcoxon
SIRI (median [IQR])	1.67 [0.96, 2.89]	1.27 [0.77, 2.08]	3.21 [1.82, 5.71]	0.959	8.253e-08	Wilcoxon
PAR (median [IQR])	2.63 [1.96, 3.64]	2.63 [2.12, 3.6]	2.64 [1.64, 3.63]	0.143	0.4388	Wilcoxon
PNI (median [IQR])	90.53 [77.96, 111.17]	92.18 [79.06, 107.36]	86.88 [72.47, 124.46]	0.239	0.6029	Wilcoxon
Eosinophil count (median [IQR])	0.13 [0.06, 0.24]	0.13 [0.07, 0.22]	0.17 [0.06, 0.30]	0.428	0.2708	Wilcoxon
Basophil count (median [IQR])	0.03 [0.02, 0.04]	0.03 [0.02, 0.04]	0.03 [0.02, 0.05]	0.149	0.2253	Wilcoxon
K (median [IQR])	4.13 [3.86, 4.37]	4.16 [3.94, 4.38]	3.98 [3.71, 4.34]	0.331	0.03441	Wilcoxon
Na (median [IQR])	141.00 [139.00, 143.00]	141.00 [140.00, 143.00]	139.00 [136.00, 142.00]	0.549	0.003021	Wilcoxon
Cl (median [IQR])	103 [100, 105]	103.8 [102, 105]	100.3 [98.88, 104.42]	0.381	0.01005	Wilcoxon
Ca (median [IQR])	2.24 [2.16, 2.31]	2.24 [2.17, 2.31]	2.22 [2.12, 2.3]	0.369	0.252	Wilcoxon
P (median [IQR])	1.12 [1.01, 1.23]	1.12 [1.02, 1.24]	1.09 [0.98, 1.17]	0.268	0.2762	Wilcoxon
Mg (median [IQR])	0.94 [0.87, 0.98]	0.94 [0.89, 1]	0.9 [0.83, 0.94]	0.665	0.005299	Wilcoxon
Urea (median [IQR])	5.14 [4.04, 6.5]	5.17 [4.23, 6.18]	5.07 [3.85, 6.92]	0.182	1	Wilcoxon
Creatinine (median [IQR])	64 [58, 73]	63 [56.25, 71]	68 [63, 77.35]	0.49	0.01227	Wilcoxon
Uric acid (median [IQR])	246 [207, 306]	246 [212, 294.5]	244 [195.5, 323]	0.091	0.9514	Wilcoxon
ALT (median [IQR])	14 [10, 20]	14 [11, 20]	14 [10, 22]	0.083	0.65	Wilcoxon
AST (median [IQR])	18 [14, 22]	18 [14.25, 21.75]	19.5 [14.25, 23]	0.184	0.32	Wilcoxon
GGT (median [IQR])	23 [15, 33]	20 [14, 30.75]	28 [20.5, 54]	0.566	0.0009435	Wilcoxon
ALP (median [IQR])	82 [70, 104.5]	82.5 [71.25, 98]	80 [67.75, 123.5]	0.181	0.9892	Wilcoxon
Total protein (median [IQR])	66.4 [62.92, 69.88]	66.2 [62.83, 69.65]	66.9 [63.2, 69.97]	0.124	0.9957	Wilcoxon
Albumin (median [IQR])	39.05 [35.88, 41.58]	39.55 [37.6, 42.65]	35.05 [32.45, 39.05]	1.074	3.528e-06	Wilcoxon
Globulin (median [IQR])	27.85 [24.8, 30.2]	26.8 [23.33, 29.28]	29.7 [28.12, 32.48]	0.736	0.0001249	Wilcoxon
AGR (median [IQR])	1.44 [1.23, 1.65]	1.5 [1.34, 1.75]	1.17 [1.02, 1.36]	1.101	6.644e-07	Wilcoxon
Prealbumin (median [IQR])	225 [191.5, 254.5]	233 [197, 259]	184.5 [148.75, 216.5]	0.92	0.002771	Wilcoxon
ChE (median [IQR])	6.95 [5.75, 8.01]	7.2 [6.28, 8.29]	5.55 [4.81, 6.85]	0.941	0.0002145	Wilcoxon
TBIL (median [IQR])	7.78 [6.06, 10.43]	7.72 [5.75, 10.47]	8.05 [6.38, 9.84]	0.094	0.7667	Wilcoxon
DBIL (median [IQR])	3.4 [2.62, 4.4]	3.35 [2.66, 4.3]	3.45 [2.59, 4.47]	0.248	0.6916	Wilcoxon
IBIL (median [IQR])	4.25 [3, 5.93]	4.15 [2.82, 6]	4.45 [3.58, 5.5]	0.024	0.3354	Wilcoxon
TBA (median [IQR])	3.9 [2.8, 6.2]	4.3 [3.05, 6.55]	2.7 [1.63, 4.18]	0.73	0.01952	Wilcoxon
CHO (median [IQR])	4.14 [3.59, 4.85]	4.14 [3.63, 4.9]	4.26 [3.15, 4.69]	0.048	0.4598	Wilcoxon
TG (median [IQR])	1.1 [0.82, 1.41]	1.04 [0.78, 1.36]	1.19 [0.96, 1.47]	0.029	0.2775	Wilcoxon
HDL (median [IQR])	1.09 [0.92, 1.23]	1.11 [0.96, 1.24]	0.98 [0.88, 1.15]	0.366	0.1052	Wilcoxon
LDL (median [IQR])	2.63 [2.06, 3.04]	2.66 [2.19, 3.04]	2.55 [1.7, 2.96]	0.09	0.3025	Wilcoxon
GFR (median [IQR])	95.47 [87.48, 101.19]	97.52 [90.84, 101.63]	90.34 [85.75, 96.29]	0.588	0.001753	Wilcoxon
BNP (median [IQR])	102 [56.88, 272.1]	70.55 [47.2, 130.27]	353 [251, 1147]	0.596	1.048e-06	Wilcoxon
Tn (median [IQR])	0.01 [0.01, 0.03]	0.01 [0.01, 0.01]	0.09 [0.02, 0.14]	0.583	3.387e-06	Wilcoxon
MB (median [IQR])	28.41 [22.2, 40.9]	25.51 [21.97, 32.95]	32.5 [28.3, 42.6]	0.599	0.1413	Wilcoxon
LDH (median [IQR])	258 [195, 315.75]	211 [179, 278]	365 [280.5, 462]	1.315	6.251e-06	Wilcoxon
PT (median [IQR])	11.2 [10.5, 12.1]	10.95 [10.33, 11.57]	12.4 [11.45, 13.45]	1.184	2.358e-08	Wilcoxon
PTA (median [IQR])	97.7 [87.5, 107.3]	101.65 [93.03, 109.95]	84 [74.5, 93.8]	1.182	2.649e-07	Wilcoxon
INR (median [IQR])	1.01 [0.94, 1.09]	0.98 [0.93, 1.05]	1.12 [1.02, 1.21]	1.048	8.476e-07	Wilcoxon
APTT (median [IQR])	28.3 [26.5, 31]	28.6 [26.83, 30.95]	27.2 [26.2, 31.1]	0.022	0.3967	Wilcoxon
Fibrinogen (median [IQR])	3.42 [2.78, 4.24]	3.34 [2.81, 4.17]	3.68 [2.64, 4.76]	0.139	0.6129	Wilcoxon
TT (median [IQR])	15.3 [13.9, 17]	15.05 [13.8, 17.1]	15.6 [14.75, 16.8]	0.075	0.5494	Wilcoxon
DD (median [IQR])	0.39 [0.17, 2.58]	0.3 [0.11, 0.57]	6.43 [2.3, 12.32]	0.865	8.546e-12	Wilcoxon
FDP (median [IQR])	3.12 [2.09, 22.74]	2.5 [1.43, 3.81]	32.44 [15.91, 64.27]	1.008	8.238e-07	Wilcoxon
AFP (median [IQR])	2.67 [1.89, 4.13]	2.62 [1.99, 3.9]	3.13 [1.76, 4.66]	0.235	0.6275	Wilcoxon
CEA (median [IQR])	5.65 [2.63, 38.68]	5.5 [2.98, 35.8]	5.82 [2.22, 52.52]	0.278	0.9547	Wilcoxon
CA125 (median [IQR])	36.3 [13.3, 142]	23.68 [11.5, 48.05]	210 [128, 633.08]	0.941	1.373e-08	Wilcoxon
CA199 (median [IQR])	11.7 [5.08, 29.27]	11.47 [4.95, 20.5]	26.92 [5.81, 136]	0.413	0.03956	Wilcoxon
CA153 (median [IQR])	15.5 [9.39, 35.97]	14.05 [9.11, 22.82]	63.8 [39.35, 187.5]	1.354	0.0009705	Wilcoxon
CA724 (median [IQR])	2.57 [1.5, 5.37]	2.26 [1.5, 3.97]	4.19 [1.98, 13.35]	0.583	0.07728	Wilcoxon
NSCLC (median [IQR])	5.65 [2.91, 12.78]	4.21 [2.63, 6.13]	13.6 [7.76, 35.1]	0.837	6.94e-06	Wilcoxon
NSE (median [IQR])	14.95 [10.05, 23.1]	13.99 [9.52, 18.82]	22 [15.5, 28.6]	0.047	0.002583	Wilcoxon
TPSA (median [IQR])	1.19 [0.7, 2.28]	1.16 [0.66, 2.21]	1.79 [1.21, 2.36]	0.262	0.2811	Wilcoxon
FPSA (median [IQR])	0.26 [0.19, 0.4]	0.26 [0.19, 0.37]	0.31 [0.21, 0.51]	0.353	0.4277	Wilcoxon
FPSA/TPSA (median [IQR])	0.19 [0.14, 0.28]	0.19 [0.16, 0.24]	0.17 [0.12, 0.28]	0.315	0.5703	Wilcoxon
PepsinogenI(median [IQR])	85.5 [49.79, 110.62]	78.64 [49.79, 100.08]	173 [101.22, 267.15]	0.951	0.1952	Wilcoxon
PepsinogenII(median [IQR])	10.16 [7.64, 13.79]	10.16 [7.64, 12.28]	16.21 [8.16, 24.83]	0.818	0.3863	Wilcoxon
PepsinogenI/II(median [IQR])	8.41 [5.47, 12.62]	7.32 [5.36, 11.92]	11.84 [8.4, 14.33]	0.412	0.4342	Wilcoxon
Ferritin (median [IQR])	223.00 [136.50, 406.40]	159.00 [124.00, 402.00]	313.50 [245.50, 578.00]	0.742	0.07593	Wilcoxon
CRP (median [IQR])	5.00 [1.88, 13.75]	3.06 [1.09, 8.08]	33.65 [10.31, 62.55]	0.88	5.143e-07	Wilcoxon
PCT (median [IQR])	0.06 [0.03, 0.13]	0.05 [0.03, 0.12]	0.10 [0.05, 0.13]	0.363	0.1238	Wilcoxon
IL6 (median [IQR])	13.85 [5.69, 34.15]	5.56 [2.94, 10.11]	35.00 [27.27, 55.93]	0.883	0.001088	Wilcoxon
ESR (median [IQR])	12.50 [7.00, 18.75]	11.50 [6.80, 18.25]	14.00 [9.50, 20.75]	0.227	0.4389	Wilcoxon
