# Supplementary material for: Early risk stratification and temporal biomarker patterns of trousseau syndrome-related cerebral infarction in lung cancer
Source: Front Oncol. 2026 Jun 9;16:1833717. doi: 10.3389/fonc.2026.1833717 (PMC13286823; doi:10.3389/fonc.2026.1833717)
Supplement: Supplementary file 5 [file Table4.xlsx]

## Sheet: Spearman
Variable	Spearman_Rho	P_Value
PepsinogenI/II	-0.642857	0.0855589
PepsinogenI	-0.602516	0.0859534
MB	-0.593332	0.121025
IL6	0.590404	0.123342
SCC	-0.576959	0.134301
TG	0.564545	0.000334994
NSE	-0.538718	0.000134708
LDH	-0.507175	0.00115489
Histological type	-0.482168	0.0001268
Ki67	-0.449704	0.000645976
FPSA/TPSA	-0.444206	0.111555
TPSA	0.426044	0.0610612
PT	-0.389508	0.00274608
INR	-0.383445	0.00323742
BNP	-0.381511	0.0969588
APTT	0.374739	0.00407893
ESR	-0.364479	0.124979
PTA	0.363424	0.00545757
Albumin	0.34979	0.00764906
Prealbumin	0.343302	0.0348441
AGR	0.310927	0.0185668
CA724	-0.3091	0.0365988
DD	-0.306217	0.0205241
Basophil count	0.305324	0.0197736
Lymphocyte count	0.301783	0.0213215
FDP	-0.289803	0.190793
NLR	-0.288187	0.0282527
ChE	0.26376	0.0614564
NSCLC	-0.261855	0.117444
Na	0.255434	0.0574284
Ca	0.242495	0.0802024
K	0.233899	0.0856632
CA153	-0.226557	0.265728
PepsinogenII	-0.225943	0.558846
PLR	-0.22149	0.0947368
SIRI	-0.22072	0.0959192
Total protein	0.219017	0.101662
TT	-0.211476	0.1143
IBIL	-0.209768	0.117323
AST	-0.198023	0.139788
GFR	0.196505	0.15046
SII	-0.195532	0.141304
Drinking history	0.195146	0.142106
CRP	-0.193125	0.334471
HDL	0.192671	0.282715
TBIL	-0.192417	0.151581
Tn	-0.18073	0.420889
HALP	0.169099	0.204459
PIV	-0.162553	0.222788
Neutrophil count	-0.15515	0.24486
TBA	0.152835	0.359634
CA125	0.144859	0.331301
Mg	0.142564	0.350189
LMR	0.13989	0.294943
HB	0.136815	0.305792
RBC	0.135369	0.310979
Eosinophil count	0.134849	0.312857
TNM stage	-0.132371	0.321915
DBIL	-0.131476	0.329623
WBC	-0.094315	0.481297
Height	-0.0931342	0.486828
Smoking history	0.0911703	0.496101
Creatinine	-0.0861072	0.524205
Cl	0.0836632	0.539854
AFP	0.0796432	0.625187
Globulin	-0.075926	0.574566
CEA	0.0719833	0.623063
Ferritin	0.0702843	0.781683
CA199	-0.060753	0.688363
P	0.0573199	0.677649
PNI	0.0465582	0.728557
ALT	0.0452789	0.738043
ALP	0.0391959	0.774258
PAR	-0.0287708	0.833286
BMI	-0.026913	0.84106
LDL	-0.0255166	0.887907
Fibrinogen	-0.0253873	0.851305
PLT	0.0233722	0.86175
Weight	-0.0209066	0.876213
Monocyte count	-0.0192888	0.885726
FPSA	0.0169492	0.950323
Uric acid	-0.0165785	0.902582
Urea	0.014734	0.913376
GGT	0.00463827	0.972935
CHO	0.00451959	0.980085
