# Supplementary material for: Early risk stratification and temporal biomarker patterns of trousseau syndrome-related cerebral infarction in lung cancer
Source: Front Oncol. 2026 Jun 9;16:1833717. doi: 10.3389/fonc.2026.1833717 (PMC13286823; doi:10.3389/fonc.2026.1833717)
Supplement: Supplementary file 6 [file Table5.xlsx]

## Sheet: Sheet1
Variable	Coefficient	95% CI
Mg	-0.6890	(-2.8646, 0.0000)
INR	0.5565	(0.0000, 1.7060)
AGR	-0.5544	(-1.2722, 0.0000)
Hypertension	0.2059	(0.0000, 1.0262)
PT	0.1483	(0.0217, 0.3225)
SIRI	0.0328	(0.0000, 0.0658)
Albumin	-0.0130	(-0.0701, 0.0000)
PTA	-0.0075	(-0.0216, 0.0000)
CA125	0.0002	(0.0000, 0.0006)
